# Supplementary material for: Macroporous Resin Recovery of Antioxidant Polyphenol Compounds from Red Onion (Allium cepa L.) Peel
Source: Antioxidants (Basel). 2025 Jan 26;14(2):145. doi: 10.3390/antiox14020145 (PMC11852097; doi:10.3390/antiox14020145)
Supplement: Supplementary file 1 [file antioxidants-14-00145-s001.zip]

Archive with 1 entries (1 files):
- antioxidants-3418047-supplementary.pdf
